# Supplementary material for: Single-cell analysis reveals an important role of CD137L+ macrophages in the host response to uropathogenic Escherichia coli infection in the bladder
Source: PLoS Pathog. 2025 Oct 3;21(10):e1013543. doi: 10.1371/journal.ppat.1013543 (PMC12494246; doi:10.1371/journal.ppat.1013543)
Supplement: S1 Data — (XLSX) [file ppat.1013543.s004.xlsx]

## Sheet: Figure2A
Control	UPEC
3	4.11
3.22	3.29
3.15	4.87
1.8	5.4
1.68	4.26

## Sheet: Figure2B
Tnfsf9F/F Lyz2+/+	Tnfsf9F/F Lyz2Cre/+
5.17	2.33
4.66	2.29
3.68	2.26
5.31	2.48
3.52	2.11

## Sheet: Figure2C
Tnfsf9F/F Lyz2+/+	Tnfsf9F/F Lyz2Cre/+
5.47712	4.47712
3.95424	6
5.30103	5.8451
3.69897	4.77815
3	5.60206
3.47712	5.77815
3.30103	4
3	4
3.30103	4
3.30103	4

## Sheet: Figure2D
Il1b	Tnfsf9F/F Lyz2+/+	Tnfsf9F/F Lyz2Cre/+		Il6	Tnfsf9F/F Lyz2+/+	Tnfsf9F/F Lyz2Cre/+		Tnf	Tnfsf9F/F Lyz2+/+	Tnfsf9F/F Lyz2Cre/+
	6.84813	45.4642			10.974	24.749			2.052	2.798
	6.51379	30.4303			5.598	85.069			3.062	1.026
	6.26333	17.1094			6.568	22.042			1.492	1.428
	3.11306	13.9571			2.114	17.835			0.78	0.813
	1.43309	13.4594			1.572	10.995			0.613	1.407
	1	10.4821			1	9.825			1	2.798

## Sheet: Figure2E
Tnfsf9F/F Lyz2+/+	Tnfsf9F/F Lyz2Cre/+
1	5
2	2
3	3
2	4
3	5

## Sheet: Figure2G
IL-β+Macrophage(%)	Tnfsf9F/F Lyz2+/+	Tnfsf9F/F Lyz2Cre/+		TNF-α+Macrophage(%)	Tnfsf9F/F Lyz2+/+	Tnfsf9F/F Lyz2Cre/+
	74.9	67.5			49.7	52.2
	70.5	73.8			57.4	57.16
	74.6	68.5			49.94	46.6
	60.9	66			39.8	46.3
	66	65.5			46	40.2
	67.2	62			46.8	50

## Sheet: Figure3D
Tnfsf9F/F Itgax+/+	Tnfsf9F/F Itgaxcre/+
6.49	2.03
9.34	2.23
6.57	2.71
7.13	1.74
7.47	2.37

## Sheet: Figure3E
Tnfsf9F/F Itgax+/+	Tnfsf9F/F Itgaxcre/+
5.69897	3.60206
4.69897	4.30103
6.47712	4
6	4.60206
2.60206	3
7.30103	7
3.30103	4.47712
3.47712	2.90309

## Sheet: Figure3F
Il1b	Tnfsf9F/F Itgax+/+	Tnfsf9F/F Itgaxcre/+		Il6	Tnfsf9F/F Itgax+/+	Tnfsf9F/F Itgaxcre/+		Tnf	Tnfsf9F/F Itgax+/+	Tnfsf9F/F Itgaxcre/+
	1.262	0.804249			0.922925	0.576058			0.807441	0.830141
	0.844234	1.33396			0.809042	2.5924			0.796325	1.45541
	1.98029	1.09105			1.71034	0.962118			1.22385	0.835915
	0.662372	0.771487			0.404521	0.580065			0.807441	1.22385
	0.861973	0.596963			1.27835	0.552592			1.47573	0.940454
	0.793177	0.911121			1.04557	0.855172			0.953582	1.08781
	1.0466	1.03937			1.44822	1.00995			1.11839	0.859416

## Sheet: Figure3G
Tnfsf9F/F Itgax+/+	Tnfsf9F/F Itgaxcre/+
2	1
3	4
2	2
1	4
4	1

[truncated: 16 more sheets: Figure4G, Figure4H, Figure4I, Figure4J, Figure4K, Figure5D, Figure5E, Figure5F, Figure5G, Figure6A, Figure6B, Figure6C, Figure6D, Figure6E, Figure6F, FigureS3A]
